# Supplementary material for: Muslim communities’ perspectives and preferences regarding end-of-life symptom management: a systematic review and narrative synthesis
Source: BMJ Open. 2026 Jan 14;16(1):e108877. doi: 10.1136/bmjopen-2025-108877 (PMC12815058; doi:10.1136/bmjopen-2025-108877)
Supplement: online supplemental file 2 [file bmjopen-16-1-s002.xlsx]

## Sheet: Sheet1
Title	Authors	Date of Publication	Date of Data Collection	Study Location		Research Aims	Study Design	Participants								Methods			Relevant Results				Conclusions
				Care Setting	Country			Number	Age	Sex	SES	Occupation	Education Level	Nationality/Ethnicity	Religion	Participant Selection and Recruitment	Type(s) of Data Collected	Type(s) of Data Analysis	What are the perspectives and preferences of patients?	What are the perspectives and preferences of family carers?	What are the perceptions of healthcare professionals of Muslim patients’ and families’ preferences?	What is the role of faith and culture in shaping perspectives and preferences?
The role of doctors’ religious faith and ethnicity in taking ethically controversial decisions during end-of-life care	Clive Seale et.al	2010	November 2007- April 2008	Hospital and GP practice	UK	This study compares ethnicity and religious faith in the medical and general UK populations, and reports on their associations with ethically controversial decisions taken when providing care to dying patients. Themes constructed: attitude towards the legislation of assisted dying; provision of continuous deep sedation; intent to hasten the end of life + if it was discussed with a patient)	Survey	3733 UK medical practitioners, with an overall response rate of 42.1% (2923 reported on the care of a patient who had died).	Not reported	Not reported	Not reported	UK medical doctors (neurologists and palliative medicine and care of the elderly were oversamples in relation to their proportions in the medical population)	University degree	Various	51.6% Christian 1.1% Buddhist 7.5% Hindu 1.7% Jewsih 5.8% Muslim 0.7% Sikh Any other 1.2% 30.3% none/not stated	Binley’s database (http://www.binleys.com) was used to send questionnaires to 8857 working UK doctors. This database is updated quarterly, based on returns from NHS administrative staff and aims for complete coverage of the population of working doctors.	A structured questionnaire was sent to doctors through the postal service to explore: 1) Their attitudes towards legalisation of assisted dying 2) Their experiences of providing deep sedation 3) Taking decisions with intent or expectation to hasten end of life 4) Discussing the aforementioned decisions with the patient.	A multivariate analysis using logistic regression, was carried out to examine the independent influence of ethnicity, strength of religious faith and speciality on the four dependent variables. All data analysed in SPSS version 16.	N/A	N/A	N/A	Independently of speciality, doctors who described themselves as nonreligious were more likely than others to report having given continuous deep sedation until death, having taken decisions they expected or partly intended to end life, and to have discussed these decisions with patients judged to have the capacity to participate in discussions. Stronger religious faith is associated with lower r…	Greater acknowledgement of the relationship of doctors’ values with clinical decisionmaking is advocated. Authors suggestion: religious doctors disclose their moral objections to certain procedures to patients so that patients can choose other doctors if they wish. It is equally plausible to argue that non-religious doctors should confess their predilections to their patients.
Experiences of pain and pain management in advanced disease and serious illness for people from South Asian communities in Leeds and Bradford: a qualitative interview study	Gemma Clarke et. al	2023	Does not mention explicitly but mentioned COVID-19 restrictions on sample size. Consenting partitipants interviewed in-person between October 2019 and February 2020 (5) and via telephone due to COVID between October 2020 and May 2021 (10).	Specialist palliative and primary care settings	UK	The aim of this study is to explore the experiences and attitudes of patients and family carers from South Asian communities about pain and its management within advanced disease or serious illness	Qualitative thematic analysis based on descriptive phenomenology	15	at least 18-years-old	Male (n=6), female (n=9)	Not reported	Patients (n=10) and family carers (n=5)	Not reported	South Asian	Muslim (n=12) and Sikh (n=3)	Participants were recruited through specialist palliative and primary care services across Leeds and Bradford.	Qualitative semistructured interviews (in-person and via telephone) with patients or family carers from South Asian communities.	Reflexive thematic analysis using Nvivo	Good communication with healthcare professionals increased the participants’ understanding about their pain. Good communication was experienced as: having rapport, being given individual attention, being understood and feeling ‘heard’, having their suggestions taken seriously, and speaking with healthcare professionals who were knowledgeable and who gave them time. The result of poor communicatio…	Participants who were younger family carers described how they assumed responsibility for their older relatives’ care, and often played a key role in communicating with healthcare professionals. Family dynamics could risk misinterpretation about the patient's pain experience.	N/A	Some participants directly linked resilience and home-based self-treatments to South Asian culture. One participant directly linked the need for privacy, dignity and resilience when receiving personal care to South Asian culture. Other participants drew internal strength from their faith, and used methods of pain relief with religious signifcance which they believed to be a blessing. Participants…	Healthcare professionals are unaware of the language-related needs of some patients during interactions, particularly if they have a medium level of English language proficiency. Family dynamics within pain communication have the potential to lead to misunderstandings. Greater cultural understanding is required around: privacy for receiving personal care, resilience and expressing pain and gender…
From detection to preparing for the end-of-life: A qualitative exploration of the South Asian family carers' experiences of the journey with dementia	Hossain et.al	2022	Jan-October 2018	Community support groups and care homes	UK	This qualitative study aimed to explore the experiences of carers of people with dementia of SA origin from first sign to end-of-live care, living in the UK.	Qualitative exploratory study	16	at least 20-years-old	Male (n=9), female (n=7)	Not reported	Caregivers	Not reported	South Asian	Muslim (n=10), Sikh (n=4), Hindu (n=1), Christian (n=1).	Potential participants were identi_x0002_fied through community support groups, ‘gatekeepers’ to religious institutions (large Mosques, Temples and Gurdwaras) and via care homes and day centres within the West Midlands area.	In-depthface-to-face semi-structured interviews with informal carers of people with dementia of South Asian origin.	Thematic analysis using the principles of constant comparison	N/A	Family carers described how they had witnessed poor delivery of care towards their relatives. They wanted timely planning discussions, discussion about whether hospital admission was necessary or not, and most importantly, planning for the death certificate to be signed promptly to enable early funeral, or transporting the deceased person to their countries of origin. Caregivers reported that doc…	N/A	When asking about advanced planning some respondents attributed the dynamics of the family in the South Asian community. Five participants described how they would typically avoid discussing death and/or completion of a will due to issues related to stigma. People with dementia might misunderstand their intentions such as the carers were after their properties only rather than providing quality c…	The lack of research on palliative care and end-of-life preparation amongst South Asians with dementia has reportedly raised more questions than answers concerning access to dementia services, and how end-of-life care plans and preparations are made for those with dementia. There is a need to better implement advance care planning in end-ofcare settings for South Asian people with dementia. The r…
An Exploration of Specialist Palliative Care Nurses’ Experiences of Providing Care to Hospice Inpatients from Minority Ethnic Groups—Implication for Religious and Spiritual Care	Henry et.al	2016	Not reported	Specialist palliative care inpatient unit of an Irish hospice	Ireland	The aim of this research study was to gain an understanding of nurses’ experiences of providing care to patients from minority ethnic groups	Qualitative	5	Not reported	Not reported	Not reported	Nurses (specialist palliative care inpatient unit nurses)	University degree	Not reported	Not reported	Not reported	Two unstructured interviews with each nurse (In total 10 interviews over 6-week period)	Hermeneutic phenomenological approach: a four-step data analysis method, developed by Fleming et al. was used to analyse textual data	N/A	N/A	In keeping with this finding, there was a perception amongst nurses that patients could potentially suffer as a result of their religious beliefs: "“...they were very anti-opiate. Every time I went in I saw pain etched on her face and yet they’d say ‘no she has no pain’, ‘doesn’t need any opiate, we're not having any morphine’. We did organise meetings with the family to explain the role of opiat…	In the context of the dominant principles of palliative care such as pain and symptom management, there was a perception amongst participants that religion played a role in patients’ and families’ beliefs regarding the use of medication to manage symptoms: "“...when we started a syringe driver for her unfortunately the lines were cut a few times, they just didn’t want it...I suppose it’s your bel…	The findings presented in this paper highlight the personal and professional challenges facing nurses when providing care in the context of religious diversity. In addition, participants’ descriptions of their endeavours to negotiate the challenges in the context of these differences are identified. By applying these findings in practice, healthcare professionals hold the potential to positively …
The Experiences of Community Nurses Providing End-of-Life Care for Patients from Black and Asian Minority Ethnic Backgrounds	Manyimo et.al	2023	Not reported	Community	UK	To explore the experiences of 16 community nursing staff caring for end-of-life patients from the BAME community in Leicester, Leicestershire, and Rutland.	Qualitative	16	Not reported	Not reported	Not reported	Nurses	University degree	Not reported	Not reported	Not reported	Virtual semi-structured interviews	Thematic analysis	There was a strong mistrust and suspicion of Western medicine and a belief that Western medicine speeds up death.	Family hierarchy meant that the nurses had to deal with large tight-knit families, paternalism and controlling behaviours, and had to establish advocacy processes.	There were also language barriers and challenges faced by the nurses, resulting in difficult conversations with the families.	There was a desire to hold onto life, continue to have nutrition, and these feelings were influenced by Spiritual beliefs	This research has shed light on the challenges of individualising end-of-life care patients in a culturally diverse community. The nurses’ cultural and religious competencies were challenged as they attempted to ensure their expert healthcare professional philosophy of care met the needs and preferences of the dying patient and their family
Applying the community readiness model to identify and address inequity in end-of-life care in South Asian communities	Moss et.al	2023	Not reported	Community	UK	To use the Community Readiness Model to identify the barriers that influence how South Asian communities access and use two new palliative care services. Focus on exploring the way in which South Asian communities view the new end-of-life services.	Mixed-methods	10	Not reported	Not reported	Not reported	Not reported- only the word "stakeholders" (including clinical staff, end-of-life choices coordinators, clinical comissioning group members and voluntary and community sector workers)	Not reported	Stakeholders came from a variety of different ethnic groups (specific participant demographic details were not collected because this information was not deemed essential). Bradford was chosen as it is characterised as place with large ethnic diversity.	Not reported	Key stakeholders were identified and invited to join the study by the Clinical Commissioning Group.	A self-completed questionnaire (to generate readiness scores), followed by online focus groups (to explore the self-completed questionnaire scores in more depth).	Descriptive statistics and Thematic analysis	Stakeholders described a lack of awareness about palliative and end-of-life care in the South Asian communities. The lack of awareness surrounding palliative care and EoL was a reflection of a wider reluctance to discuss death.	N/A	Healthcare staff acknowledged that professionals continue to focus on end-of-life care arrangements (e.g. where people want to die) or on clinical aspects (e.g. do not resuscitate decisions) of advance care plans rather than taking a holistic approach. This is despite local and national initiatives and teaching to support the emotional, spiritual, cultural and social dimensions of end-of-life car…	Stakeholders reported that service providers and com_x0002_missioners needed to have a greater understanding of South Asian communities. It was felt that the prevalent view of what a ‘good death’ may be is based on a white British perspective, and it is not known what a ‘good death’ means to members of South Asian communities. It was suggested that the South Asian communities may have different ‘…	The Community Readiness Model allowed insight into the South Asian communities’ awareness of and readiness (to use) palliative care services. Using the Community Readiness Model before service implementation allowed steps to be taken to avoid widening inequities in access and use of new services.
Thinking ahead about medical treatments in advanced illness: a qualitative study of barriers and enablers in end-of-life care planning with patients and families from ethnically diverse backgrounds	Islam et.al	2023	Pparticipants were recruited into 3 workstreams between Feb 2019 and May 2021	GP, community care settings, secondary care, and specialist palliative care settings	UK	The aim was to address the question, what are the barriers to and enablers of ethnically diverse patients, family caregivers and health-care professionals engaging in end-of-life care planning?	Qualitative exploratory study	87 - ( A total of 115 participants were recruited to the study) 18 +50+19= 87	at least 18-years-old	Various	Not reported	19 bereaved family caregivers (w2) and 50 public and professional stakeholders (W3). In W1 living and social circumstances were quite diverse.	Various	Various	Various	Purposive sampling	18 longitudinal patient-centred case studies, interviews with 19 bereaved family caregivers and 50 public and professional stakeholder responses to the findings	Each data set in Workstream 1 and Workstream 2 was subject to both separate and integrated analysis through the method of constant comparison. For WS3 a pragmatic thematic analysis was conducted by coding data into themes and subthemes relating to the specific questions addressed in each workshop through a process of constant comparison.	The predominant stance of patients was to live with hope, considering the future only in terms of practical matters (wills and funerals), rather than the business of dying. For some, planning ahead was counter to their faith. Health-care professionals seemed to feature little in people’s lives. Some participants indicated a lack of trust and experienced a disjointed system, devoid of due regard f…	Family duty and community expectations were foregrounded in some accounts and concern about being in the (un)care of strangers was common. In immediate discussions necessitated by clinical urgency, GCGs told of the harshness and impact of this, especially if it involved them acting as translators for their loved one.	Many did not see EOLCP discussions as falling within their remit. Health-care professionals getting to ‘know’ the person is key. Stakeholder responses highlighted the need for development of health-care professionals’ confidence, skills and training.	Religious and cultural mores were of great importance to many, and there were anxieties about how the system valued and enabled these. Barriers to EOLCP were religious fundamentalism, community pressure and cultural expectations. Cultural and religious literacy of organisations and individual professionals was seen as lacking as was accurate understanding of communities about end-of-life services.	What constitutes good end-of-life care is influenced by the intersectionality of diverse factors, including beliefs and culture. All people desire personalised, compassionate and holistic end-of_x0002_life care, and the current frameworks for good palliative care support this. However, health-care professionals need additional skills to navigate complex, sensitive communication and enquire about …
The balancing of virtues- Muslim perspectives on end of life care: empirical research analysing the perspectives of service users and providers	Suleman	2023	Not reported	Hospice	UK	To study the views of and experiences of Muslims in the UK about death and dying to understand the impact of different cultures, languages, and the Islamic faith on palliative and end of life care (P&EOLC). This study also seeks to explore how multiethnic and multifatih perspectives can add layers of complexity and richnes to beliefs and practices around end of life care, particularly in relation…	Qualitative Study (26 semistructured interviews)	76 interview transcripts	Various	Various	Not reported	Muslim patient and family members, Muslim and non-Muslim HCP, Muslim and non-muslim bereavement staff, Muslim and/or multi-faith chaplains, Imams and/or Islamic scholars involved in EOLC	Not reported	Not reported	Muslim and others	Emails sent to all hospices in London, Birmingham, and Cambridge in addition to chaplaincy offices at hospital trusts in the 3 cities. Once interviews began, further recruitment was carried out thorugh internet searches (purposive sampling) and based on the advice of interviewees (snowballing).	Semi-structured interviews	Framework analysis	One patient explained that despite his condition, he considerd his existing faculties and capabilities as being bestowed by God. Despite facing immense adversity, he spoke of the gratefulness he felt towards God and deep reliance in his faith to deal with his condition. His perspective on dying and decline reveals a stark contrast to emerging narratives that consider the end of life and death as …	There is a reliance manifest in patients and families that decisions are made by God. Many Muslim patients and families described how for them death is a part of life and from God. They do not seek to evade death rather want to ensure that dying and the process of death is harmonious with their faith commitments. Quaran and Hadith provice meaning and guide decisions during terminal illness. The d…	A key finding from the study was how HCP encounter faith at the bedside and in particular the challenges they face when patients and families express commitments to concurrent virtues of hope (that their life will continue for as long as it can) and acceptance (that their life is coming to an end). Often times, HCP misunderstood such commitments as an indication of patients being in denial that t…	For many Muslims, Islam is of central importance when they are deliberating about death and dying. The juxtaposition of different values and moral frameworks require careful negotiation when Muslim patients and families encounter the healthcare system.	The data from this study show that for Muslim patients and families, the virtues of hope and acceptance not only coexist but are integral to their meaning making around death and dying, inform what they consider to be a good death and govern the care they seek and expect from the healthcarre professionals they encounter. The study points to a need for more investment in chaplaincy training and st…
The marginalization of religion in end of life care: signs of microaggression?	Pentaris	2018	August 2013-2014 August	Hospice	UK	The purpose of this paper is to explore how professionals in end of life (EOL) care respond to service users’ religious and spiritual indicators, through the lens of religious literacy.	Ethnography	12	Not reported	Male (4), female (8)	Not reported	HCP (six were nurses, two social workers, two doctors, one occupational therapist and one was physiotherapist)	University degree	Not reported	Not reported	a call for research participants went out to all employees of two hospices in London, UK, A total of 19 employees contacted the researcher after the call, however only 12 took part in the study	the researcher closely observed how professionals responded or not to religion, belief and spirituality-related issues during professional encounters with patients in hospice care. this involved some interaction with participants, predominantly to do with informal discussions about observed behaviours and attitudes.	Not reported	Healthcare practice is filtered via a Christian-centered lens (Pentaris, 2013), and this is apparent in some of the verbal indications of microinvalidation. In other words, when responding to needs related to religion, belief and spirituality, it is done via a Christian-centered lens. This practised framework occasionally may act as an indicator of invalidating other than Christian religious iden…	N/A	HCPs have demonstrated unconscious non-verbal actions that appeared to either exclude, or nullify the feelings of the service users. In those situations, professionals showed goodwill and empathetically engaged with service users. Observations, however, indicated signs of microinvalidation. For example, professionals might oversee the religious or spiritual significance associated with certain ob…	N/A	Results show that lack of religious literacy on the part of HCPs may lead to subtle and unintentional microaggression. Three types of indications of microinvalidation have been noted: verbal, non-verbal and environmental
The practice of hope: a longitudinal, multi_x0002_perspective qualitative study among South Asian Sikhs and Muslims with life-limiting illness in Scotland	Kristiansen et.al	2014	Not reported (followed up each participants for a period of up to 18 months)	Not reported	UK	We explored the role of faith and religious identities in shaping end of life experiences in South Asian Muslims and Sikhs with life-limiting illnesses. to investigate the role of religion for how hope is shaped by individual and contextual factors, and how it changes throughout the course of time.	Secondary analysis focusing on the role of religion in shaping notions of hope and how hope changes throughout time	25	Various	Various	Various	Patients, family members, and HCP	Not reported	South Asian	Muslim and Sikh	we purposively recruited South Asian participants with life-limiting illnesses estimated by clinicians to have less than a year to live. Participants were mainly recruited through health care and social care professionals and community leaders	92 in-depth semi-structured interviews with participants, 15 family members and 20 health care professionals at up to three time points were conducted at approximately three to four monthly intervals by a trilingual Scottish Muslim interviewer of South Asian background.	Analysis was informed by Mattingly’s notion of hope as a practice which is grounded in an experience-centred, phenomenological approach	In most accounts, participants grieved the loss of independence and the increasing disability caused by the illness and its treatments. Hoping to maintain roles within social relationships were central in all accounts: Regaining some of the capabilities needed to maintain social roles or at least avoid further disability, making it even harder to care for the immediate family was central in accou…	N/A	Relatives openly rebuked participants for not having the right attitude, particularly where giving up hope was seen as a reflection of weak faith among Muslims.	Interactions with relatives and friends clearly influenced participants’ notions of hope. Hope was nurtured in social relationships as relatives and friends encouraged participants to keep an optimistic attitude and expressed their belief in future improvement in their condition either through medical care or a divine miracle. At times, however, the expectations on participants to remain hopeful …	For those suffering from a life-limiting illness, sustaining hope is a complex challenge. The social character of hope is evident as it focuses on envisioning a life that is worth living, not only for oneself, but most importantly for social relations. Continuity in care at the end of life and a holistic approach is important in order to enable patients to articulate complex and changing notions …
Vulnerability and access to care for South Asian Sikh and Muslim patients with life limiting illness in Scotland: prospective longitudinal qualitative study	Worth et.al	2009	Not reported	Not reported	UK	To examine the care experiences of South Asian Sikh and Muslim patients in Scotland with life limiting illness and their families and to understand the reasons for any difficulties with access to services and how these might be overcome.	Prospective, longitudinal, qualitative design using in-depth interviews	63	Various	Various	various	25 Sikh and Muslim patients, 18 family carers, and 20 key health professionals	Not reported	South Asian	Muslim and Sikh	We purposively recruited South Asian Sikh and Muslim patients with cancer and other life limiting conditions who were believed to have a prognosis of less than a year	Up to three in-depth, semistructured interviews were carried out with each participant over 18 months	Thematic analysis	Aspects of hospice care that were particularly valued by patients and carers included appropriate dietary provision, prayer facilities, provision of Asian TV channels, setting up of a video telephone enabling patients to speak to relatives in Pakistan, support for families, help accessing benefits, and care after bereavement. Other patients perceived the hospice as “somewhere to go to die.” While…	Planning effective end of life care was difficult when there was a lack of open discussion about dying. Families sometimes controlled information, especially when they acted as interpreters between the patient and health profes_x0002_sionals. This created tension for health professionals, as most subscribed to a philosophy of openness. Patients and families sometimes perceived prejudice from serv…	Most healthcare and social care professionals expressed good intentions in striving to provide equitable care but were concerned by their lack of cultural understanding and were uncertain about how to adapt their usual care. Other professionals were anxious about making a cultural blunder, particularly in fraught end of life situations. A lack of understanding and awareness of cultural needs was …	N/A	Despite a robust Scottish diversity policy, servicesfor South Asian Sikh and Muslim patients with life limiting illness were wanting in many key areas. Active case management of the most vulnerable patients and carers, and “real time” support, from where professionals can obtain advice specific to an individual patient and family, are the approaches most likely to instigate noticeable improvement…
A rights-based proposal for managing faith-based values and expectations of migrants at end-of-life illustrated by an empirical study involving South Asians in the UK	Samanta et.al	2018	Not reported	Not reported	UK	In this paper, we propose a bioethical framework that accommo_x0002_dates religious and faith-based values of migrants at end-of-life, within the normative canvas of receiving countries	A qualitative approach was chosen to ascertain the values, beliefs, views and attitudes of participants in relation to their perception of issues pertaining to end-of-life care.	12	28-72	Male (n=6), female (n=6)	Not reported	Not reported	Not reported	South Asian	7 Hindu and 5 Muslim	The participants were self-selected members of the South Asian community who responded to an advertised call (made on our behalf) by the Leicester Centre for Ethnic Health Research.	Focus-group discussions digitally recorded	Thematic analysis	Freedom to practise rituals of religious significance at end-of-life was a shared expectation of participants. Religious freedom at end-of-life was expressed strongly by one participant who felt that: ‘Our religious sensitivities need to be respected. We are entitled to this right.’ Expression of faith and religious belief at end-of-life should be unrestrained on the basis that this was 'a right …	N/A	N/A	While conceptions of dignity were fundamental, equally important was the support and presence of family and friends. There was a reluctance to accept medical treatment that preserved life in an impaired state of consciousness: ‘Look at the Liverpool Care Pathway. The main option is one of pain relief and you are dosed up. I do not believe in that. We, as Muslims, want to be alert for as long as p…	In this paper we argue that the faith-based and cultural values of migrants regarding end-of-life care expectations should be accepted and accommodated as part of the receiving country’s societal norms. End-of-life care is a live theme at a time when increasing international migration is leading to new challenges for providers of public healthcare. We argue that an expectation for tolerance of th…
Blackwell Publishing, Ltd. ‘It’s different from my culture; they’re very different’: providing community-based, ‘culturally competent’ palliative care for South Asian people in the UK	Owens et.al	2004	Not reported	Home and community-based palliative care settings	UK	This article investigates the challenges faced by those trying to develop ‘culturally competent’ palliative care for South Asian cancer patients in Luton, UK.	Phenomenology- qualitative	10	Not reported	Not reported	Not reported	The sample of respondents was selected principally from those who work in community settings. It included: community nurses, both general and special_x0002_ist; community health liaison personnel; and represent_x0002_atives of voluntary organisations who provide care services for families with terminally ill members. In addition, a member of staff at the local hospice and a specialist palliative …	Universit degree	Not reported	Not reported, but presumably not Muslim because the paper draws on the perspectives of White-British HCP on caring for South Asian patients.	Not reported- but seems like purposive sampling, which aligns well with the study design too. (requests were made to speak to several GP but it proved impossible to organise any interviews- sounds like purposive sampling)	semi-structured in-depth interviews	Thematic analysis	N/A	N/A	Palliative care is patientcentred and is founded upon listening to the patient’s needs and then being guided by their wishes. The ability of staff to listen and respond to patients’ needs can be severely hampered where communication is difficult (Randhawa et al. 2003). Staff seemed concerned that they frequently did not have the linguistic skills or sufficient understanding of a patient’s cultura…	When discussing cultural differences, respondents were, nevertheless, keen to emphasise the diversity of South Asian patients’ needs.	Under_x0002_standings of models of cultural competency inevitably heighten service providers’ awareness of difference, often generating particular assumptions about, family, home, community and their relationships to South Asian ethnicity. However, in order to achieve such reflexive practice, improvements need to be made in the way that communication takes place between service providers and user…
Dying at home: A qualitative study of the perspectives of older South Asians living in the United Kingdom	Venkatasalu et.al	2014	not reported	Community	UK	To explore beliefs, attitudes and expectations expressed by older South Asians living in East London about dying at home	Qualitative	55	aged between 52 and 78 years.	(24 men and 31 women)	Not reported	Not reported, but they are said to be community members, so it is safe to assume that they are not HCP. For the sake of data extraction, I am regarding them as future patients or currently unidentified patients. Profession is not specified, but I am not sure whether we can assume that they are not HCP. I would treat them as unidentified patients if that is a posssibility.	Not reported	6 South Asian ethnic groups	12 Muslims all in all (between interview and focus groups members)	Participants were recruited via 11 local community organisations. Following discussion with community organisation leaders, open meetings were conducted to inform mem_x0002_bers of the nature and purpose of the study. Community leaders publicised the study by displaying posters and giving study invitation letters to their members, which included a card to return to indicate their interest to part…	Five focus groups and 29 in-depth semi-structured interviews were conducted	Data were analysed using a constructivist grounded theory approach.	When looking towards the end of their lives, many participants spoke about their earlier lives prior to emigrating to the United Kingdom. For some, returning to their country of origin at the end of their lives was a deeply held aspiration, although they were aware that this could be considered idealistic and accepted that they now had dual identities. When talking about ‘going back’, most of the…	N/A	N/A	Many participants had a sense of what constituted a ‘good death’. However, participants were realistic about what was attainable and were clear that com_x0002_promises would have to be made. The domestic home played a central role in this, both as a place where religious rituals could be practised at and around the time of death and as a place in which deeply held cultural values of family obliga…	Older people of South Asian ethnicity living in East London perceive home as more than a physical location for dying relatives. They make efforts to adhere, and also adapt, to important social and cultural values relating to death and dying as part of the wider challenge of living in an emigrant society.
Let him not be alone: perspectives of older British South Asian minority ethnic patients on dying in acute hospitals	Venkatasalu et.al	2017	not reported	Acute hospitals	UK	To investifate older older British South Asian minority ethnic patients on dying in acute hospitals	Grounded theory, qualitative- interview based	55	between 52-78	Male (n=24), female (n=31)	Not reported	Not reported ( the eligibility criteria includes "had not been bereased in the previous 6 months". The themes however reflect views of family carers)	Not reported	Various nationalities, South Asian ethnicity	Various, but all in all there were 12 Muslims	Community leaders were approached to arrange specific open meetings at 11 local community organizations to introduce the study and invite eligible participants. Community leaders forwarded respondents to the researcher, who then met with the respondents to determine eligibility, provide further information, and set mutually agreed place, time, and venue for interviews and focus groups.	Interviews (29) and focus groups (5)	Thematic analysis: 3 themes were identified: "mistrust", "let him not be alone", and "family as a protective shield". The first relates to the role of the hospital, which are out of our review scope. Constructive grounded theory was used as a methodological approach.	N/A	Participants reported that sub-optimal end-of-life care in the hospital is bound to happen if the family is not there for their loved ones during their end-of-life care. Therefore, they associated the need for family care with a more comfortable end-of-life care in the hospital. Participants reported that family care was the best option to conserve the dignity and comfort of their loved ones at e…	N/A	Family care in the hospital allows for the support of dying relatived to perform prayers and participate in religious practice according to their individual religious preferences. Participants claimed that leaving people to die in the hospital without family care would hinder such religious practice.	Dying in the hospital goes against the beliefs of the participants and jeopardises their efforts to adhere to important social and cultural values relating to death and dying. Such perceptions are often influenced by cultural paranoia and mistrust of health services. Allowing older relatives to die in hospital seems to evoke feelings of missed filial responsibilities and guilt among family carers…
Palliative care: the experience of informal carers within the Bangladeshi community	Jacqueline Somerville	2001	not reported	Hospice	UK	The aim of this study was to explore the experiences of carers from the Bangladeshi community and develop understanding of the carers’ experiences and give them meaning	Qualitative	5	Not reported	Not reported	Not reported	Family carers	not reported, but a mention of some who might have been illiterate	Bangladeshi	Muslim	A purposive sample of five Bangladeshi families who had cared for a dying relative at home was then selected.	semi-structured in-depth interviews	Data were analysed using Burnard’s (1991) method of analysing interview transcripts in qualitative research. This involved recording headings to describe all aspects of the transcripts, then group_x0002_ing them into higher order categories. These were then examined to produce a final list of headings and sub-headings. T	N/A	All the participants talked about the symp_x0002_toms their relative experienced and the consequent demands these placed on them. Three of the carers found themselves unable to cope at times because of the general situation or with practicalities such as physically moving their relative and toileting. Two participants stated that they did not sleep; one also stated that she did not have time to e…	N/A	It was clear to the researcher that the prime rationale for caring was the bond of love. However, responsibility and duty clearly emerged as motivation, not only for par_x0002_ticipants to care for their relative but also to decline help. the families were afraid that the women would be too frightened to be able to cope with the news. This might relate to the place of women in Bangladeshi culture…	Nurses working with Bangladeshi families need to be aware of the additional stresses that they may experience and be able to offer strategics to relieve them, whether it be writing letters in support of visa or rehousing applications, or methods of providing greater support to non-English speaking women. In light of the carers’ unwillingness to complain or request help, nurses need to act as the …
Somebody who understands the culture and their needs that can cater for them in their retirement time: a peer research study exploring the challenges faced by British Muslims with palliative care needs during the COVID-19 pandemic	Hudson et.al	2024-07-30	Aug-Sept 2021	Not reported	UK	This study aimed to undertake peer research exploring the experi_x0002_ences of British Muslims with palliative care needs and their families during the COVID-19 pandemic to enable detailed explorations of the realities of being a Muslim in Britain with palliative care needs and identify barriers to support and suggestions for improve_x0002_ments for future experiences.	Participatory qualitative research	12	The mean age of people living with life-limiting illness was 69 years (range=42–85), compared with 51 years (range=35–67) for family carers.	Patients: 2 female and 3 male Family carers: 3 female and 2 male	Not reported	5 people with a life-limiting condition and 7 family carers.	Not reported	A wide variety including Asian, Bangladeshi, British Bangladeshi, British Pakistani, Indian, Pakistani, and Punjabi	Muslim	The opportunity to join the research team as a peer researcher was advertised by the Muslim Council of Britain via its WhatsApp channels and mailing lists. An online information session was held in which the rationale for the project, initial ideas about its aims and what involve_x0002_ment would entail were discussed	Telephone interviews	Thematic analysis	Patients and families were not always confident that services would understand or be able to meet their cultural, faith or communication needs. Concerns and fears about such experiences led many patients and families to avoid hospital admissions and support people at home for as long as possible. However, some participants felt reassurance when they spoke with healthcare professionals who had an …	Family members cared deeply for their rela_x0002_tives and described taking on a caring role as part of their identity and responsibilities.	N/A	Overall, many participants felt excluded by public health messaging and government policies during the pandemic. Policies around COVID-19 were felt to be implemented without consideration for important aspects of Muslim faith. This was especially pertinent for people with palliative care needs who felt impacted on multiple levels, by the pandemic itself and by their age and health_x0002_care need…	The study highlights the diffi_x0002_culties and challenges people from the British Muslim community with palliative care needs experienced during the COVID-19 pandemic and beyond, including language barriers and digital exclusion. There is a need to build stronger links with groups experiencing inequitable access, using peer research methodologies is one way to amplify voices that may otherwise …
Specialist palliative care services response to ethnic minority groups with COVID-19: equal but inequitable—an observational study	Bajwah et.al	2021	2020	Services providing hospice and specialist palliative care across inpatient palliative care, hospital palli_x0002_ative care, home palliative care and home nursing settings were eligible for participation and were recruited through palliative care and hospice organisatio	UK	This study aims to map and develop insights into the response of specialist palliative care services caring for patients and families from ethnic minority groups during the first wave of the COVID-19 pandemic	multicentre observational study of pallia_x0002_tive care during the COVID-19 pandemic	277 UK services responded. 168 included hospice teams (76% of all UK hospice teams). 34% (93/277) of services had cared for patients with COVID-19 or families from ethnic minority groups	Not reported	Not reported	Not reported	service leads (medical or nurse directors/ clinicians) or their selected nominees were eligible to complete the survey	Not reported	Not reported	Not reported	This paper focuses on UK services who answered survey questions about care of those from ethnic minority groups	Free text data	Reflexive thematic analysis	N/A	N/A	Respondents noted that during the pandemic, families of patients from ethnic minority groups were particularly affected by restrictions on visiting. Services reported that fami_x0002_lies struggled as they were unable to fulfil religious and culturally prescribed responsibilities The barriers to communication for these individuals from ethnic minorities were compounded—due to the visiting restric…	N/A	Policies introduced during the COVID-19 pandemic may have adversely impacted those from ethnic minority groups making these at-risk populations even more vulnerable. The palliative care response may have been equal but inequitable. During the para-COVID-19 period, systemic steps, including equality impact assessments, are urgently needed.
